# Supplementary material for: Mechanisms of Covalent Bonds in Enhancing the Adsorption Stability of Clay–Polymer Gels in High-Temperature Environments
Source: Gels. 2025 Aug 9;11(8):623. doi: 10.3390/gels11080623 (PMC12385219; doi:10.3390/gels11080623)
Supplement: Supplementary file 1 [file gels-11-00623-s001.zip]

Archive with 1 entries (1 files):
- gels-3794233-supplementary.pdf
